# Supplementary material for: Molecular basis for the PAM expansion and fidelity enhancement of an evolved Cas9 nuclease
Source: PLoS Biol. 2019 Oct 11;17(10):e3000496. doi: 10.1371/journal.pbio.3000496 (PMC6808508; doi:10.1371/journal.pbio.3000496)
Supplement: S1 Data — (XLSX) [file pbio.3000496.s009.xlsx]

## Sheet: Fig 1B
Related to Fig.1B
Cytosine base editing efficiency of pBECKP and pBECKP-xCas9 plasmids towards different PAMs in the K. pneumoniae strain KP_1.6366
	PAM	Target sequence(5'-3')	Edited position	pBECKP(nSpCas9-BEC)					pBECKP-xCas9(nxCas9-BEC)
				1	2	3	Average	STDEV	1	2	3	Average	STDEV
	TGG	TCGTCTTGAGGTTGCCGGCG	C5	83.224	88.07	85.449	85.581	2.4257	90.49	89.14	83.97	87.8667	3.44146
	CGT	ACGATCCCGCTGGCAACAAA	C6	2.644	2.71	2.96	2.77133	0.166689	71.51	73.232	69.81	71.5173	1.71101
			C7	0.997	0.72	0	0.572333	0.514642	43.41	41.277	42.58	42.4223	1.07521
	GGT	TATCTTAACGAAGCCGCGCC	C4	6.39	5.822	6.74	6.31733	0.463294	44.231	51.39	47.99	47.8703	3.581

## Sheet: Fig 1C
Related to Fig.1C
Cytosine base editing efficiency of pBECKP and pBECKP-xCas9 plasmids towards five different spacers in the K. pneumoniae strain KP_1.6366.
	Editing with fully matched spacers
		pBECKP					pBECKP-xCas9
		1	2	3	Average	STDEV	1	2	3	Average	STDEV
	spacer1	89.253	89.649	87.3	88.734	1.25757	89.243	89.14	87.92	88.7677	0.735905
	spacer2	89.619	85.676	87.13	87.475	1.99401	92.6	86.19	87.004	88.598	3.48965
	spacer3	89.99	90.146	90.74	90.292	0.395742	87.85	91.47	90.18	89.8333	1.83473
	spacer4	69.196	69.67	67.83	68.8987	0.955356	70.77	67.52	67.89	68.7267	1.77922
	spacer5	80.4	83.72	86.62	83.58	3.11236	83.03	78.78	86.58	82.7967	3.90523
	Editing with 18 and 19 mismatched spacers
		pBECKP					pBECKP-xCas9
		1	2	3	Average	STDEV	1	2	3	Average	STDEV
	spacer1	77.3	78.92	78.55	78.2567	0.848901	31.911	30.58	30.71	31.067	0.73381
	spacer2	41.26	41.35	42.19	41.6	0.512933	9.49	6.17	5.91	7.19	1.9961
	spacer3	37.953	36.364	35.59	36.6357	1.2047	29.11	28.91	28.9	28.9733	0.118462
	spacer4	41.81	42.36	42.53	42.2333	0.376342	29.06	28.29	27.73	28.36	0.667757
	spacer5	81.83	79.23	80.208	80.4227	1.31323	56.31	57.51	54.73	56.1833	1.39432

## Sheet: Fig 6C
Related to Fig.6C
Cytosine base editing efficiency of pBECKP, pBECKP-xCas9, and pBECKP-xCas9 variant plasmids in the K. pneumoniae strain KP_1.6366.
		Fully matched spacer					18 and 19 mismatched spacer
		1	2	3	Average	STDEV	1	2	3	Average	STDEV
	Cas9	89.253	89.649	87.3	88.734	1.25757	77.3	78.92	78.55	78.2567	0.848901
	xCas9	89.243	89.14	87.92	88.7677	0.735905	31.911	30.58	30.71	31.067	0.73381
	T262A	87.07	90.99	90.09	89.3833	2.05332	31.81	31.57	29.05	30.81	1.52892
	L324R	87.21	91.04	89.11	89.12	1.91502	55.4	56.694	56.873	56.3223	0.803763
	I409S	88.561	86.856	87.09	87.5023	0.924267	41.44	41.588	39.721	40.9163	1.03783
	K480E	90.71	88.9	88.742	89.4507	1.09347	30.81	32.23	29.104	30.7147	1.56518
	D543E	90.53	86.81	87.489	88.2763	1.98104	29.381	28.9	30.81	29.697	0.993437
	I694M	86.454	88.032	88.898	87.7947	1.23916	40.16	45.74	44.571	43.4903	2.94278
	V1219E	89.015	89.48	88.12	88.8717	0.691237	15.04	16.74	20.66	17.48	2.88215
